# Supplementary material for: Archaeometric Characterization of the Industrial Production of Porcelains in the Vieillard & Co. Manufactory (Bordeaux, France, 19th Century)
Source: Materials (Basel). 2022 Aug 2;15(15):5311. doi: 10.3390/ma15155311 (PMC9369838; doi:10.3390/ma15155311)
Supplement: Supplementary file 1 [file materials-15-05311-s001.zip]

Archive with 1 entries (1 files):
- materials-1821562-supplementary.pdf
